# Supplementary material for: Characterization of the Four Rosa L. Species from Kazakhstan Based on Complete Plastomes and Nuclear Ribosomal Internal Transcribed Spacer (ITS) Sequences
Source: Genes (Basel). 2025 Jul 22;16(8):852. doi: 10.3390/genes16080852 (PMC12386023; doi:10.3390/genes16080852)
Supplement: Supplementary file 1 [file genes-16-00852-s001.zip]

Archive with 2 entries (2 files):
- Table S1.pdf
- Supplementary File S1.xlsx
