# Supplementary material for: Characterization of the Four Rosa L. Species from Kazakhstan Based on Complete Plastomes and Nuclear Ribosomal Internal Transcribed Spacer (ITS) Sequences
Source: Genes (Basel). 2025 Jul 22;16(8):852. doi: 10.3390/genes16080852 (PMC12386023; doi:10.3390/genes16080852)
Supplement: Supplementary file 1 [file genes-16-00852-s001.zip › Supplementary File S1.xlsx]

## Sheet: PV330080 Rosa acicularis
SSR nr.	SSR type	SSR	size	start	end	Location	Annotation	Region
1	p1	(A)9	9	185	193	trnH-GUG/psbA	Intergenic	LSC
2	p1	(T)9	9	2243	2251	matK	Genic	LSC
3	p1	(A)11	11	3756	3766	matK/trnK-UUU	Intergenic	LSC
4	p1	(A)14	14	4352	4365	trnK-UUU/rps16	Intergenic	LSC
5	p5	(TTATA)3	15	4493	4507	trnK-UUU/rps16	Intergenic	LSC
6	p2	(TA)4	8	4836	4843	trnK-UUU/rps16	Intergenic	LSC
7	p1	(T)8	8	4937	4944	trnK-UUU/rps16	Intergenic	LSC
8	p2	(TA)4	8	5192	5199	trnK-UUU/rps16	Intergenic	LSC
9	p1	(C)10	10	6201	6210	rps16	Genic	LSC
10	p1	(T)9	9	6491	6499	rps16/trnQ-UUG	Intergenic	LSC
11	p4	(AATA)3	12	6595	6606	rps16/trnQ-UUG	Intergenic	LSC
12	p2	(AG)5	10	6816	6825	rps16/trnQ-UUG	Intergenic	LSC
13	p1	(A)9	9	6996	7004	rps16/trnQ-UUG	Intergenic	LSC
14	p3	(AAT)3	12	7007	7015	rps16/trnQ-UUG	Intergenic	LSC
15	p2	(TA)4	8	7075	7082	rps16/trnQ-UUG	Intergenic	LSC
16	p1	(A)9	9	7109	7117	rps16/trnQ-UUG	Intergenic	LSC
17	p2	(AT)4	8	7172	7179	rps16/trnQ-UUG	Intergenic	LSC
18	p1	(T)8	8	7559	7566	trnQ-UUG/psbK	Intergenic	LSC
19	p1	(A)8	8	8083	8090	psbK/psbI	Intergenic	LSC
20	p3	(TAA)4	12	8304	8315	psbI/trnS-GCU	Intergenic	LSC
21	p3	(TAA)4	12	8327	8338	psbI/trnS-GCU	Intergenic	LSC
22	p1	(A)9	9	8513	8521	trnS-GCU/trnS-CGA	Intergenic	LSC
23	p1	(A)17	17	8682	8698	trnS-GCU/trnS-CGA	Intergenic	LSC
24	p1	(T)9	9	9876	9884	trnG-GCC/trnR-UCU	Intergenic	LSC
25	p2	(AT)8	16	10089	10104	trnR-UCU/atpA	Intergenic	LSC
26	p2	(AT)4	8	10192	10199	trnR-UCU/atpA	Intergenic	LSC
27	p3	(TTA)4	12	10364	10375	trnR-UCU/atpA	Intergenic	LSC
28	p2	(AT)4	8	10380	10387	trnR-UCU/atpA	Intergenic	LSC
29	p2	(TA)4	8	10407	10414	trnR-UCU/atpA	Intergenic	LSC
30	p1	(T)8	8	10484	10491	trnR-UCU/atpA	Intergenic	LSC
31	p1	(T)19	19	12203	12221	atpA/atpF	Intergenic	LSC
32	p1	(A)8	8	12677	12684	atpF	Genic	LSC
33	p1	(T)8	8	12871	12878	atpF/atpH	Intergenic	LSC
34	p1	(T)8	8	12970	12977	atpF/atpH	Intergenic	LSC
35	p1	(T)8	8	14104	14111	atpH/atpI	Intergenic	LSC
36	p1	(C)12	12	14286	14297	atpH/atpI	Intergenic	LSC
37	p1	(T)8	8	16193	16200	rps2/rpoC2	Intergenic	LSC
38	p1	(A)8	8	16211	16218	rps2/rpoC2	Intergenic	LSC
39	p1	(T)11	11	18404	18414	rpoC2	Genic	LSC
40	p1	(A)8	8	18547	18554	rpoC2	Genic	LSC
41	p2	(TA)5	10	19773	19782	rpoC2	Genic	LSC
42	p1	(A)8	8	21014	21021	rpoC1	Genic	LSC
43	p1	(A)8	8	22221	22228	rpoC1	Genic	LSC
44	p1	(T)8	8	23276	23283	rpoC1	Genic	LSC
45	p1	(T)8	8	26016	26023	rpoB	Genic	LSC
46	p1	(T)10	10	26120	26129	rpoB	Genic	LSC
47	p1	(T)9	9	26765	26773	rpoB	Genic	LSC
48	p1	(T)8	8	26941	26948	rpoB/trnC-GCA	Intergenic	LSC
49	p1	(T)8	8	27197	27204	rpoB/trnC-GCA	Intergenic	LSC
50	p2	(TA)4	8	27310	27317	rpoB/trnC-GCA	Intergenic	LSC
51	p2	(TA)4	8	27533	27540	rpoB/trnC-GCA	Intergenic	LSC
52	p1	(T)8	8	27576	27583	rpoB/trnC-GCA	Intergenic	LSC
53	p1	(T)8	8	28972	28979	petN/psbM	Intergenic	LSC
54	p2	(AT)4	8	29139	29146	petN/psbM	Intergenic	LSC
55	p2	(TA)4	8	29900	29907	petN/psbM	Intergenic	LSC
56	p3	(AAT)4	12	30553	30564	psbM/trnD-GUC	Intergenic	LSC
57	p1	(T)8	8	30568	30575	psbM/trnD-GUC	Intergenic	LSC
58	p1	(A)10	10	30713	30722	psbM/trnD-GUC	Intergenic	LSC
59	p1	(C)9	9	30922	30930	psbM/trnD-GUC	Intergenic	LSC
60	p1	(A)10	10	31231	31240	psbM/trnD-GUC	Intergenic	LSC
61	p2	(AT)5	10	31739	31748	trnD-GUC/trnY-GUA	Intergenic	LSC
62	p2	(TA)4	8	32523	32530	trnE-UUC/trnT-GGU	Intergenic	LSC
63	p1	(T)10	10	33045	33054	trnT-GGU/psbD	Intergenic	LSC
64	p1	(A)10	10	36597	36606	psbC/trnS-UGA	Intergenic	LSC
65	p2	(GA)4	8	36638	36645	psbC/trnS-UGA	Intergenic	LSC
66	p2	(TA)5	10	36868	36877	trnS-UGA/psbZ	Intergenic	LSC
67	p1	(A)8	8	36923	36930	trnS-UGA/psbZ	Intergenic	LSC
68	p1	(T)8	8	37027	37034	trnS-UGA/psbZ	Intergenic	LSC
69	p3	(ATAA)3	12	37597	37608	psbZ/trnG-UCC	Intergenic	LSC
70	p2	(AT)5	10	37614	37623	psbZ/trnG-UCC	Intergenic	LSC
71	p2	(TA)4	8	37643	37650	psbZ/trnG-UCC	Intergenic	LSC
72	p1	(C)14	14	37876	37889	trnG-UCC/trnfM-CAU	Intergenic	LSC
73	p1	(A)10	10	37890	37899	trnG-UCC/trnfM-CAU	Intergenic	LSC
74	p1	(T)8	8	38421	38428	rps14	Genic	LSC
75	p1	(C)8	8	41348	41355	psaA	Genic	LSC
76	p1	(T)8	8	43180	43187	psaA/ycf3	Intergenic	LSC
77	p1	(T)8	8	44698	44705	ycf3	Genic	LSC
78	p1	(A)9	9	45661	45669	ycf3	Genic	LSC
79	p1	(A)8	8	45675	45682	ycf3	Genic	LSC
80	p1	(A)8	8	45925	45932	ycf3/trnS-GGA	Intergenic	LSC
81	p1	(A)17	17	45976	45992	ycf3/trnS-GGA	Intergenic	LSC
82	p1	(T)9	9	46524	46532	ycf3/trnS-GGA	Intergenic	LSC
83	p1	(A)8	8	46536	46543	ycf3/trnS-GGA	Intergenic	LSC
84	p1	(T)8	8	47261	47268	rps4	Genic	LSC
85	p2	(TA)4	8	47835	47842	rps4/trnT-UGU	Intergenic	LSC
86	p1	(A)14	14	47887	47900	rps4/trnT-UGU	Intergenic	LSC
87	p2	(AT)4	8	48645	48652	trnT-UGU/trnL-UAA	Intergenic	LSC
88	p4	(TAAT)4	16	48673	48688	trnT-UGU/trnL-UAA	Intergenic	LSC
89	p1	(T)13	13	48851	48863	trnT-UGU/trnL-UAA	Intergenic	LSC
90	p1	(A)15	15	48965	48979	trnT-UGU/trnL-UAA	Intergenic	LSC
91	p2	(TA)5	10	49048	49057	trnT-UGU/trnL-UAA	Intergenic	LSC
92	p1	(A)8	8	49288	49295	trnT-UGU/trnL-UAA	Intergenic	LSC
93	p1	(T)9	9	49787	49795	trnL-UAA	tRNA	LSC
94	p1	(T)8	8	50050	50057	trnL-UAA/trnF-GAA	Intergenic	LSC
95	p2	(TG)4	8	50077	50084	trnL-UAA/trnF-GAA	Intergenic	LSC
96	p2	(AT)4	8	50085	50092	trnL-UAA/trnF-GAA	Intergenic	LSC
97	p1	(T)8	8	50653	50660	trnF-GAA/ndhJ	Intergenic	LSC
98	p1	(A)9	9	50683	50691	trnF-GAA/ndhJ	Intergenic	LSC
99	p1	(T)7	7	51024	51030	trnF-GAA/ndhJ	Intergenic	LSC
100	p4	(TTTA)2	17	51033	51040	trnF-GAA/ndhJ	Intergenic	LSC
101	p1	(T)8	8	53031	53038	ndhC/trnV-UAC	Intergenic	LSC
102	p2	(TA)5	10	53298	53307	ndhC/trnV-UAC	Intergenic	LSC
103	p2	(TA)5	10	53309	53318	ndhC/trnV-UAC	Intergenic	LSC
104	p1	(T)10	10	56394	56403	atpB	Genic	LSC
105	p4	(AAAT)3	12	56494	56505	atpB	Genic	LSC
106	p4	(TAAT)3	12	58957	58968	rbcL/accD	Intergenic	LSC
107	p1	(T)9	9	58979	58987	rbcL/accD	Intergenic	LSC
108	p1	(T)10	10	61024	61033	accD/psaI	Intergenic	LSC
109	p1	(T)9	9	61039	61047	accD/psaI	Intergenic	LSC
110	p1	(A)9	9	61061	61069	accD/psaI	Intergenic	LSC
111	p2	(TA)4	8	61163	61170	accD/psaI	Intergenic	LSC
112	p1	(A)9	9	61197	61205	accD/psaI	Intergenic	LSC
113	p1	(T)15	15	61407	61421	psaI	Genic	LSC
114	p1	(A)8	8	61733	61740	psaI/ycf4	Intergenic	LSC
115	p1	(T)8	8	62417	62424	ycf4	Genic	LSC
116	p1	(T)9	9	62523	62531	ycf4/cemA	Intergenic	LSC
117	p2	(TC)5	10	62875	62884	cemA	Genic	LSC
118	p2	(AT)4	8	63775	63782	petA	Genic	LSC
119	p1	(A)8	8	64135	64142	petA	Genic	LSC
120	p1	(G)9	9	64980	64988	petA/psbJ	Intergenic	LSC
121	p1	(T)8	8	65104	65111	petA/psbJ	Intergenic	LSC
122	p1	(T)12	12	65880	65891	psbJ/psbL	Intergenic	LSC
123	p1	(T)9	9	66861	66869	psbE/petL	Intergenic	LSC
124	p2	(TA)4	8	67301	67308	psbE/petL	Intergenic	LSC
125	p1	(T)12	12	69092	69103	psaJ/rpl33	Intergenic	LSC
126	p1	(T)9	9	69415	69423	psaJ/rpl33	Intergenic	LSC
127	p2	(AT)4	8	69784	69791	rpl33/rps18	Intergenic	LSC
128	p1	(A)8	8	70225	70232	rps18	Genic	LSC
129	p1	(T)10	10	70264	70273	rps18	Genic	LSC
130	p1	(A)17	17	70314	70330	rps18/rpl20	Intergenic	LSC
131	p2	(AT)4	8	71755	71762	rps12	Genic	LSC
132	p1	(T)11	11	71807	71817	rps12/clpP	Intergenic	LSC
133	p1	(A)9	9	72409	72417	clpP	Genic	LSC
134	p1	(T)12	12	72493	72504	clpP	Genic	LSC
135	p1	(A)8	8	72687	72694	clpP	Genic	LSC
136	p1	(T)9	9	73200	73208	clpP	Genic	LSC
137	p1	(A)8	8	73296	73303	clpP	Genic	LSC
138	p1	(T)9	9	73510	73518	clpP	Genic	LSC
139	p2	(AT)6	12	74182	74193	clpP/psbB	Intergenic	LSC
140	p1	(A)9	9	77408	77416	petB	Genic	LSC
141	p1	(G)8	8	77704	77711	petB	Genic	LSC
142	p1	(A)9	9	79788	79796	petD	Genic	LSC
143	p1	(A)15	15	79947	79961	petD/rpoA	Intergenic	LSC
144	p4	(ATGT)3	12	80092	80103	rpoA	Genic	LSC
145	p1	(T)8	8	81521	81528	rps11/rpl36	Intergenic	LSC
146	p1	(T)8	8	81534	81541	rps11/rpl36	Intergenic	LSC
147	p1	(T)9	9	82145	82153	infA/rps8	Intergenic	LSC
148	p1	(T)8	8	83158	83165	rpl14	Genic	LSC
149	p1	(A)11	11	83197	83207	rpl14	Genic	LSC
150	p1	(A)10	82	83980	83989	rpl16	Genic	LSC
151	p1	(A)8	8	84054	84061	rpl16	Genic	LSC
152	p1	(T)8	8	84619	84626	rpl16	Genic	LSC
153	p1	(T)8	8	84725	84732	rpl16	Genic	LSC
154	p2	(TA)4	8	85449	85456	rps3	Genic	LSC
155	p1	(T)12	12	85480	85491	rps3	Genic	LSC
156	p1	(T)9	9	86348	86356	rps19	Genic	LSC
157	p1	(T)9	9	86407	86415	rps19	Genic	LSC
158	p2	(TA)4	8	86993	87000	rpl2	Genic	IRA
159	p3	(TAT)4	12	87185	87196	rpl2	Genic	IRA
160	p2	(GA)4	8	88617	88624	trnI-CAU/ycf2	Intergenic	IRA
161	p2	(GA)4	8	88629	88636	trnI-CAU/ycf2	Intergenic	IRA
162	p2	(GA)4	8	89616	89623	ycf2	Genic	IRA
163	p2	(GA)4	8	91819	91826	ycf2	Genic	IRA
164	p6	(TAGAAG)3	18	94547	94564	ycf2	Genic	IRA
165	p2	(AG)4	8	97302	97309	ndhB	Genic	IRA
166	p1	(T)10	10	102185	102194	rps7/trnV-GAC	Intergenic	IRA
167	p1	(G)8	8	104232	104239	rrn16	rRNA	IRA
168	p1	(T)9	9	105091	105099	ycf68/trnA-UGC	Intergenic	IRA
169	p1	(A)8	8	106090	106097	trnA-UGC	tRNA	IRA
170	p1	(T)12	12	106411	106422	trnA-UGC	tRNA	IRA
171	p4	(AGGT)3	12	108411	108422	rrn23	rRNA	IRA
172	p2	(CT)4	8	108449	108456	rrn23	rRNA	IRA
173	p1	(T)8	8	110352	110359	rrn5/trnR-ACG	Intergenic	IRA
174	p4	(TTTA)3	12	110599	110610	trnR-ACG/trnN-GUU	Intergenic	IRA
175	p2	(AT)4	8	111256	111263	trnN-GUU/ycf1	Intergenic	IRA
176	p1	(A)8	8	112401	112408	ycf1	Genic	IRA
177	p1	(A)8	8	112498	112505	ycf1	Genic	SSC
178	p1	(A)9	9	114823	114831	ndhF/rpl32	Intergenic	SSC
179	p1	(T)10	10	115528	115537	ndhF/rpl32	Intergenic	SSC
180	p1	(T)8	8	115989	115996	rpl32	Genic	SSC
181	p1	(T)9	9	116090	116098	rpl32/trnL-UAG	Intergenic	SSC
182	p1	(A)9	9	116188	116196	rpl32/trnL-UAG	Intergenic	SSC
183	p2	(TA)4	8	117960	117967	ccsA	Genic	SSC
184	p2	(TA)4	8	118062	118069	ccsA/ndhD	Intergenic	SSC
185	p1	(A)8	8	118192	118199	ccsA/ndhD	Intergenic	SSC
186	p1	(A)8	8	118481	118488	ndhD	Genic	SSC
187	p1	(T)8	8	118777	118784	ndhD	Genic	SSC
188	p1	(T)10	10	121442	121451	ndhG/ndhI	Intergenic	SSC
189	p2	(AT)6	12	122269	122280	ndhI	Genic	SSC
190	p2	(GA)4	8	122388	122395	ndhI/ndhA	Intergenic	SSC
191	p1	(A)10	10	123135	123144	ndhA	Genic	SSC
192	p1	(T)15	15	123389	123403	ndhA	Genic	SSC
193	p2	(TA)4	8	123927	123934	ndhA	Genic	SSC
194	p1	(A)8	8	123999	124006	ndhA	Genic	SSC
195	p1	(T)8	8	127521	127528	ycf1	Genic	SSC
196	p1	(T)9	9	127557	127565	ycf1	Genic	SSC
197	p1	(T)8	8	128783	128790	ycf1	Genic	SSC
198	p1	(T)8	8	129022	129029	ycf1	Genic	SSC
199	p1	(T)9	9	129089	129097	ycf1	Genic	SSC
200	p1	(T)8	8	129934	129941	ycf1	Genic	SSC
201	p1	(T)9	40	130401	130409	ycf1	Genic	SSC
202	p1	(T)10		130431	130440	ycf1	Genic	SSC
203	p1	(T)8	8	130726	130733	ycf1	Genic	SSC
204	p1	(A)8	8	131129	131136	ycf1	Genic	SSC
205	p1	(T)8	8	131262	131269	ycf1	Genic	IRB
206	p2	(AT)4	8	132407	132414	ycf1/trnN-GUU	Intergenic	IRB
207	p4	(AATA)3	12	133058	133069	trnN-GUU/trnR-ACG	Intergenic	IRB
208	p1	(A)8	8	133311	133318	trnR-ACG	tRNA	IRB
209	p2	(AG)4	8	135214	135221	rrn23	rRNA	IRB
210	p4	(CTAC)3	12	135246	135257	rrn23	rRNA	IRB
211	p1	(A)12	12	137248	137259	trnA-UGC	Genic	IRB
212	p1	(T)8	8	137573	137580	trnA-UGC	Genic	IRB
213	p1	(A)9	9	138571	138579	trnI-GAU	Genic	IRB
214	p1	(C)8	8	139431	139438	rrn16	rRNA	IRB
215	p1	(A)10	10	141476	141485	trnV-GAC/rps7	Intergenic	IRB
216	p2	(CT)4	8	146361	146368	ndhB	Genic	IRB
217	p6	(CTTCTA)3	18	149106	149123	ycf2	Genic	IRB
218	p2	(TC)4	8	151844	151851	ycf2	Genic	IRB
219	p2	(TC)4	8	154047	154054	ycf2	Genic	IRB
220	p2	(TC)4	8	155034	155041	ycf2	Genic	IRB
221	p2	(TC)4	8	155046	155053	ycf2	Genic	IRB
222	p3	(ATA)4	12	156474	156485	rpl2	Genic	IRB
223	p2	(AT)4	8	156669	156676	rpl2	Genic	IRB
224	p1	(A)9	9	157255	157263	rpl2	Genic	IRB

## Sheet: PV330081 Rosa iliensis
SSR nr.	SSR type	SSR	size	start	end	Location	Annotation	Region
1	p1	(A)9	9	197	205	trnH-GUG/psbA	Intergenic	LSC
2	p1	(T)9	9	2281	2289	matK	Genic	LSC
3	p1	(A)9	9	3794	3802	matK/trnK-UUU	Intergenic	LSC
4	p1	(A)13	13	4388	4400	trnK-UUU/rps16	Intergenic	LSC
5	p2	(TA)4	8	4861	4868	trnK-UUU/rps16	Intergenic	LSC
6	p1	(T)8	8	4961	4968	trnK-UUU/rps16	Intergenic	LSC
7	p2	(TA)4	8	5216	5223	trnK-UUU/rps16	Intergenic	LSC
8	p1	(C)10	10	6234	6243	rps16	Genic	LSC
9	p1	(T)15	15	6524	6538	rps16/trnQ-UUG	Intergenic	LSC
10	p4	(AATA)5	20	6623	6642	rps16/trnQ-UUG	Intergenic	LSC
11	p2	(AG)5	10	6852	6861	rps16/trnQ-UUG	Intergenic	LSC
12	p1	(A)9	9	7040	7048	rps16/trnQ-UUG	Intergenic	LSC
13	p3	(AAT)3	12	7051	7059	rps16/trnQ-UUG	Intergenic	LSC
14	p2	(TA)4	8	7129	7136	rps16/trnQ-UUG	Intergenic	LSC
15	p1	(A)9	9	7163	7171	rps16/trnQ-UUG	Intergenic	LSC
16	p2	(AT)4	8	7226	7233	rps16/trnQ-UUG	Intergenic	LSC
17	p1	(T)8	8	7613	7620	trnQ-UUG/psbK	Intergenic	LSC
18	p1	(A)8	8	8138	8145	psbK/psbI	Intergenic	LSC
19	p3	(TAA)4	12	8359	8370	psbI/trnS-GCU	Intergenic	LSC
20	p1	(A)9	9	8545	8553	trnS-GCU/trnS-CGA	Intergenic	LSC
21	p1	(A)11	11	8707	8717	trnS-GCU/trnS-CGA	Intergenic	LSC
22	p1	(A)8	8	8730	8737	trnS-GCU/trnS-CGA	Intergenic	LSC
23	p1	(T)9	9	8891	8899	trnS-GCU/trnS-CGA	Intergenic	LSC
24	p1	(T)11	11	9940	9950	trnG-GCC/trnR-UCU	Intergenic	LSC
25	p2	(AT)9	18	10155	10171	trnR-UCU/atpA	Intergenic	LSC
26	p1	(T)9	8	10175	10183	trnR-UCU/atpA	Intergenic	LSC
27	p2	(AT)4	8	10265	10272	trnR-UCU/atpA	Intergenic	LSC
28	p3	(TTA)4	12	10415	10426	trnR-UCU/atpA	Intergenic	LSC
29	p2	(AT)4	8	10431	10438	trnR-UCU/atpA	Intergenic	LSC
30	p2	(TA)4	8	10458	10465	trnR-UCU/atpA	Intergenic	LSC
31	p1	(T)8	8	10535	10542	trnR-UCU/atpA	Intergenic	LSC
32	p1	(T)11	11	12254	12264	atpA/atpF	Intergenic	LSC
33	p1	(A)8	8	12720	12727	atpF	Genic	LSC
34	p1	(T)8	8	12923	12930	atpF/atpH	Intergenic	LSC
35	p1	(T)10	10	13022	13031	atpF/atpH	Intergenic	LSC
36	p1	(T)8	8	14141	14148	atpH/atpI	Intergenic	LSC
37	p1	(C)12	12	14323	14334	atpH/atpI	Intergenic	LSC
38	p1	(T)8	8	16209	16216	rps2/rpoC2	Intergenic	LSC
39	p1	(A)8	8	16227	16234	rps2/rpoC2	Intergenic	LSC
40	p1	(T)11	11	18420	18430	rpoC2	Genic	LSC
41	p1	(A)8	8	18563	18570	rpoC2	Genic	LSC
42	p2	(TA)5	10	19789	19798	rpoC2	Genic	LSC
43	p1	(A)8	8	21030	21037	rpoC1	Genic	LSC
44	p1	(A)8	8	22237	22244	rpoC1	Genic	LSC
45	p1	(T)8	8	23292	23299	rpoC1	Genic	LSC
46	p1	(T)8	8	26032	26039	rpoB	Genic	LSC
47	p1	(T)10	10	26136	26145	rpoB	Genic	LSC
48	p1	(T)9	9	26781	26789	rpoB/trnC-GCA	Intergenic	LSC
49	p1	(T)8	8	26957	26964	rpoB/trnC-GCA	Intergenic	LSC
50	p1	(T)8	8	27213	27220	rpoB/trnC-GCA	Intergenic	LSC
51	p1	(A)10	10	27293	27302	rpoB/trnC-GCA	Intergenic	LSC
52	p2	(TA)4	8	27329	27336	rpoB/trnC-GCA	Intergenic	LSC
53	p2	(TA)4	8	27552	27559	rpoB/trnC-GCA	Intergenic	LSC
54	p1	(T)8	8	27595	27602	rpoB/trnC-GCA	Intergenic	LSC
55	p2	(TA)6	12	27699	27710	rpoB/trnC-GCA	Intergenic	LSC
56	p1	(T)8	8	28997	29004	petN/psbM	Intergenic	LSC
57	p2	(AT)4	8	29164	29171	petN/psbM	Intergenic	LSC
58	p2	(TA)5	10	29925	29934	petN/psbM	Intergenic	LSC
59	p1	(T)8	8	30595	30602	psbM/trnD-GUC	Intergenic	LSC
60	p1	(A)10	10	30748	30757	psbM/trnD-GUC	Intergenic	LSC
61	p1	(C)8	8	30953	30960	psbM/trnD-GUC	Intergenic	LSC
62	p1	(A)13	13	31261	31273	psbM/trnD-GUC	Intergenic	LSC
63	p2	(AT)5	10	31772	31781	trnD-GUC/trnY-GUA	Intergenic	LSC
64	p2	(TA)4	8	32561	32568	trnE-UUC/trnT-GGU	Intergenic	LSC
65	p1	(T)11	11	33082	33092	trnT-GGU/psbD	Intergenic	LSC
66	p1	(A)9	9	36676	36684	psbC/trnS-UGA	Intergenic	LSC
67	p2	(GA)4	8	36716	36723	trnS-UGA/psbZ	Intergenic	LSC
68	p2	(TA)5	10	36946	36955	trnS-UGA/psbZ	Intergenic	LSC
69	p1	(A)8	8	37001	37008	trnS-UGA/psbZ	Intergenic	LSC
70	p1	(T)10	10	37105	37114	trnS-UGA/psbZ	Intergenic	LSC
71	p4	(ATAA)3	12	37677	37688	psbZ/trnG-UCC	Intergenic	LSC
72	p2	(AT)5	10	37694	37703	psbZ/trnG-UCC	Intergenic	LSC
73	p2	(TA)4	8	37712	37719	psbZ/trnG-UCC	Intergenic	LSC
74	p1	(C)13	13	37926	37938	trnG-UCC/trnfM-CAU	Intergenic	LSC
75	p1	(A)9	9	37939	37947	trnG-UCC/trnfM-CAU	Intergenic	LSC
76	p1	(T)8	8	38468	38475	rps14	Genic	LSC
77	p1	(C)8	8	41394	41401	psaA	Genic	LSC
78	p1	(T)8	8	43226	43233	psaA/ycf3	Intergenic	LSC
79	p1	(T)8	8	44744	44751	ycf3	Genic	LSC
80	p1	(A)9	9	45707	45715	ycf3	Genic	LSC
81	p1	(A)8	8	45721	45728	ycf3	Genic	LSC
82	p1	(A)8	8	45971	45978	ycf3/trnS-GGA	Intergenic	LSC
83	p1	(A)15	15	46022	46036	ycf3/trnS-GGA	Intergenic	LSC
84	p1	(T)9	9	46566	46574	ycf3/trnS-GGA	Intergenic	LSC
85	p1	(A)8	8	46578	46585	ycf3/trnS-GGA	Intergenic	LSC
86	p1	(G)8	8	47262	47269	rps4	Genic	LSC
87	p1	(T)8	8	47303	47310	rps4	Genic	LSC
88	p2	(TA)4	8	47877	47884	rps4/trnT-UGU	Intergenic	LSC
89	p1	(A)12	12	47929	47940	rps4/trnT-UGU	Intergenic	LSC
90	p1	(T)13	13	48762	48774	trnT-UGU/trnL-UAA	Intergenic	LSC
91	p1	(A)13	13	48876	48888	trnT-UGU/trnL-UAA	Intergenic	LSC
92	p2	(TA)5	10	48957	48966	trnT-UGU/trnL-UAA	Intergenic	LSC
93	p1	(A)9	9	49197	49205	trnT-UGU/trnL-UAA	Intergenic	LSC
94	p1	(T)10	10	49697	49706	trnL-UAA	tRNA	LSC
95	p1	(T)8	8	49961	49968	trnL-UAA/trnF-GAA	Intergenic	LSC
96	p2	(TG)4	8	49988	49995	trnL-UAA/trnF-GAA	Intergenic	LSC
97	p2	(AT)4	8	49996	50003	trnL-UAA/trnF-GAA	Intergenic	LSC
98	p1	(T)8	8	50543	50550	trnF-GAA/ndhJ	Intergenic	LSC
99	p1	(A)11	11	50573	50583	trnF-GAA/ndhJ	Intergenic	LSC
100	p1	(T)7	7	50916	50922	trnF-GAA/ndhJ	Intergenic	LSC
101	p4	(TTTA)2	8	50925	50932	trnF-GAA/ndhJ	Intergenic	LSC
102	p1	(T)8	8	52923	52930	ndhC/trnV-UAC	Intergenic	LSC
103	p2	(TA)5	10	53198	53207	ndhC/trnV-UAC	Intergenic	LSC
104	p2	(TA)5	10	53209	53218	ndhC/trnV-UAC	Intergenic	LSC
105	p1	(T)10	10	56289	56298	atpB	Genic	LSC
106	p4	(AAAT)3	12	56389	56400	atpB/rbcL	Intergenic	LSC
107	p4	(TAAT)3	12	58835	58846	rbcL/accD	Intergenic	LSC
108	p1	(T)10	10	58857	58866	rbcL/accD	Intergenic	LSC
109	p1	(T)9	9	60903	60911	accD/psaI	Intergenic	LSC
110	p1	(T)9	9	60917	60925	accD/psaI	Intergenic	LSC
111	p1	(A)9	9	60939	60947	accD/psaI	Intergenic	LSC
112	p2	(TA)4	8	61041	61048	accD/psaI	Intergenic	LSC
113	p1	(A)9	9	61075	61083	accD/psaI	Intergenic	LSC
114	p1	(T)10	10	61285	61294	psaI/ycf4	Intergenic	LSC
115	p1	(A)8	8	61606	61613	psaI/ycf4	Intergenic	LSC
116	p1	(T)8	8	62290	62297	ycf4/cemA	Intergenic	LSC
117	p1	(T)11	11	62396	62406	ycf4/cemA	Intergenic	LSC
118	p2	(TC)5	10	62749	62758	cemA	Genic	LSC
119	p2	(AT)4	8	63649	63656	petA	Genic	LSC
120	p1	(A)8	8	64009	64016	petA	Genic	LSC
121	p1	(G)12	12	64862	64873	petA/psbJ	Intergenic	LSC
122	p1	(T)8	8	64989	64996	petA/psbJ	Intergenic	LSC
123	p1	(A)8	8	65241	65248	petA/psbJ	Intergenic	LSC
124	p1	(T)11	11	65775	65785	psbJ/psbL	Intergenic	LSC
125	p1	(T)9	9	66755	66763	psbE/petL	Intergenic	LSC
126	p2	(TA)4	8	67195	67202	psbE/petL	Intergenic	LSC
127	p1	(T)11	11	68986	68996	psaJ/rpl33	Intergenic	LSC
128	p1	(T)10	10	69308	69317	psaJ/rpl33	Intergenic	LSC
129	p2	(AT)4	8	69673	69680	rpl33/rps18	Intergenic	LSC
130	p1	(A)8	8	70114	70121	rps18/rpl20	Intergenic	LSC
131	p1	(T)9	9	70153	70161	rps18/rpl20	Intergenic	LSC
132	p1	(A)19	19	70202	70220	rps18/rpl20	Intergenic	LSC
133	p2	(AT)4	8	71645	71652	rps12/clpP	Intergenic	LSC
134	p1	(T)15	15	71697	71711	rps12/clpP	Intergenic	LSC
135	p1	(T)11	11	72383	72393	clpP	Genic	LSC
136	p1	(A)9	9	72576	72584	clpP	Genic	LSC
137	p1	(T)9	9	73089	73097	clpP	Genic	LSC
138	p1	(A)8	8	73180	73187	clpP	Genic	LSC
139	p1	(T)10	10	73394	73403	clpP	Genic	LSC
140	p2	(AT)6	12	74067	74078	clpP/psbB	Intergenic	LSC
141	p1	(A)9	9	77293	77301	petB	Genic	LSC
142	p1	(G)8	8	77589	77596	petB	Genic	LSC
143	p1	(A)10	10	79678	79687	petD/rpoA	Intergenic	LSC
144	p1	(A)10	10	79838	79847	petD/rpoA	Intergenic	LSC
145	p4	(ATGT)3	12	79977	79988	rpoA	Genic	LSC
146	p1	(T)8	8	81406	81413	rps11/rpl36	Intergenic	LSC
147	p1	(T)8	8	81419	81426	rps11/rpl36	Intergenic	LSC
148	p1	(T)9	9	82030	82038	infA/rps8	Intergenic	LSC
149	p1	(T)8	8	83043	83050	rpl14/rpl16	Intergenic	LSC
150	p1	(A)14	14	83082	83095	rpl14/rpl16	Intergenic	LSC
151	p1	(A)10	10	83868	83877	rpl16	Genic	LSC
152	p1	(A)8	8	83942	83949	rpl16	Genic	LSC
153	p1	(T)9	9	84507	84515	rpl16	Genic	LSC
154	p1	(T)8	8	84614	84621	rps3	Genic	LSC
155	p2	(TA)4	8	85338	85345	rps3/rpl22	Intergenic	LSC
156	p1	(T)16	16	85369	85384	rps3/rpl22	Intergenic	LSC
157	p1	(T)9	9	86241	86249	rps19	Genic	LSC
158	p1	(T)9	9	86300	86308	rps19/rpl2	Intergenic	IRA
159	p2	(TA)4	8	86886	86893	rpl2	Genic	IRA
160	p3	(TAT)4	12	87078	87089	rpl2	Genic	IRA
161	p2	(GA)4	8	88510	88517	ycf2	Genic	IRA
162	p2	(GA)4	8	88522	88529	ycf2	Genic	IRA
163	p2	(GA)4	8	89509	89516	ycf2	Genic	IRA
164	p1	(A)9	9	91697	91705	ycf2	Genic	IRA
165	p2	(GA)4	8	91718	91725	ycf2	Genic	IRA
166	p6	(TAGAAG)3	18	94446	94463	ycf2	Genic	IRA
167	p2	(AG)4	8	97201	97208	ndhB	Genic	IRA
168	p1	(T)10	10	102072	102081	rps7/trnV-GAC	Intergenic	IRA
169	p1	(G)8	8	104119	104126	rrn16	rRNA	IRA
170	p1	(T)9	9	104978	104986	ycf68/trnA-UGC	Intergenic	IRA
171	p1	(A)8	8	105977	105984	trnA-UGC	tRNA	IRA
172	p1	(T)11	11	106298	106308	trnA-UGC	tRNA	IRA
173	p4	(AGGT)3	12	108297	108308	rrn23	rRNA	IRA
174	p2	(CT)4	8	108335	108342	rrn23	rRNA	IRA
175	p1	(T)8	8	110229	110236	rrn5/trnR-ACG	Intergenic	IRA
176	p4	(TTTA)3	12	110476	110487	trnR-ACG/trnN-GUU	Intergenic	IRA
177	p2	(AT)4	8	111139	111146	trnN-GUU/ycf1	Intergenic	IRA
178	p1	(A)8	8	112284	112291	ycf1	Genic	IRA
179	p1	(A)8	8	112390	112397	ndhF	Genic	SSC
180	p1	(A)9	9	114721	114729	ndhF/rpl32	Intergenic	SSC
181	p1	(T)9	9	115406	115414	ndhF/rpl32	Intergenic	SSC
182	p1	(T)8	8	115866	115873	rpl32	Genic	SSC
183	p1	(T)9	9	115967	115975	rpl32/trnL-UAG	Intergenic	SSC
184	p1	(A)9	9	116065	116073	rpl32/trnL-UAG	Intergenic	SSC
185	p2	(AT)5	10	117814	117823	ccsA/ndhD	Intergenic	SSC
186	p2	(TA)4	8	117917	117924	ccsA/ndhD	Intergenic	SSC
187	p1	(A)8	8	118047	118054	ndhD	Genic	SSC
188	p1	(A)8	8	118336	118343	ndhD	Genic	SSC
189	p1	(T)8	8	118632	118639	ndhD	Genic	SSC
190	p1	(T)11	11	121301	121311	ndhG/ndhI	Intergenic	SSC
191	p2	(AT)7	14	122129	122142	ndhI/ndhA	Intergenic	SSC
192	p2	(GA)4	8	122250	122257	ndhA	Genic	SSC
193	p1	(A)13	13	123029	123041	ndhA	Genic	SSC
194	p1	(T)11	11	123279	123289	ndhA	Genic	SSC
195	p2	(TA)4	8	123813	123820	ndhA	Genic	SSC
196	p1	(A)8	8	123885	123892	ndhA	Genic	SSC
197	p1	(T)8	8	127391	127398	ycf1	Genic	SSC
198	p1	(T)9	9	127427	127435	ycf1	Genic	SSC
199	p1	(T)8	8	128653	128660	ycf1	Genic	SSC
200	p1	(T)8	8	128892	128899	ycf1	Genic	SSC
201	p1	(T)9	9	128959	128967	ycf1	Genic	SSC
202	p1	(T)8	8	129804	129811	ycf1	Genic	SSC
203	p1	(T)9	9	130271	130279	ycf1	Genic	SSC
204	p1	(T)10	10	130301	130310	ycf1	Genic	SSC
205	p1	(T)8	8	130596	130603	ycf1	Genic	SSC
206	p1	(A)8	8	130999	131006	ycf1	Genic	SSC
207	p1	(T)8	8	131132	131139	ycf1	Genic	IRB
208	p2	(AT)4	8	132277	132284	ycf1/trnN-GUU	Intergenic	IRB
209	p4	(AATA)3	12	132934	132945	trnN-GUU/trnR-ACG	Intergenic	IRB
210	p1	(A)8	8	133187	133194	trnR-ACG/rrn5	Intergenic	IRB
211	p2	(AG)4	8	135081	135088	rrn23	rRNA	IRB
212	p4	(CTAC)3	12	135113	135124	rrn23	rRNA	IRB
213	p1	(A)11	11	137115	137125	trnA-UGC	Genic	IRB
214	p1	(T)8	8	137439	137446	trnA-UGC	Genic	IRB
215	p1	(A)9	9	138437	138445	trnI-GAU	Genic	IRB
216	p1	(C)8	8	139297	139304	rrn16	rRNA	IRB
217	p1	(A)10	10	141342	141351	trnV-GAC/rps7	Intergenic	IRB
218	p2	(CT)4	8	146215	146222	ndhB	Genic	IRB
219	p6	(CTTCTA)3	18	148960	148977	ycf2	Genic	IRB
220	p2	(TC)4	8	151698	151705	ycf2	Genic	IRB
221	p1	(T)9	9	151718	151726	ycf2	Genic	IRB
222	p2	(TC)4	8	153907	153914	ycf2	Genic	IRB
223	p2	(TC)4	8	154894	154901	ycf2	Genic	IRB
224	p2	(TC)4	8	154906	154913	ycf2	Genic	IRB
225	p3	(ATA)4	12	156334	156345	rpl2	Genic	IRB
226	p2	(AT)4	8	156529	156536	rpl2	Genic	IRB

## Sheet: PV330082 Rosa laxa
SSR nr.	SSR type	SSR	size	start	end	Location	Annotation	Region
1	p1	(A)9	9	196	204	trnH-GUG/psbA	Intergenic	LSC
2	p1	(T)9	9	2254	2262	matK	Genic	LSC
3	p1	(A)11	11	3767	3777	matK/trnK-UUU	Intergenic	LSC
4	p1	(A)14	14	4363	4376	trnK-UUU/rps16	Intergenic	LSC
5	p5	(TTATA)3	15	4504	4518	trnK-UUU/rps16	Intergenic	LSC
6	p2	(TA)4	8	4847	4854	trnK-UUU/rps16	Intergenic	LSC
7	p1	(T)8	8	4948	4955	trnK-UUU/rps16	Intergenic	LSC
8	p2	(TA)4	8	5203	5210	trnK-UUU/rps16	Intergenic	LSC
9	p1	(C)10	10	6212	6221	rps16	Genic	LSC
10	p1	(T)9	9	6502	6510	rps16/trnQ-UUG	Intergenic	LSC
11	p4	(AATA)3	12	6606	6617	rps16/trnQ-UUG	Intergenic	LSC
12	p2	(AG)5	10	6827	6836	rps16/trnQ-UUG	Intergenic	LSC
13	p1	(A)9	9	7007	7015	rps16/trnQ-UUG	Intergenic	LSC
14	p3	(AAT)3	9	7018	7026	rps16/trnQ-UUG	Intergenic	LSC
15	p2	(TA)4	8	7086	7093	rps16/trnQ-UUG	Intergenic	LSC
16	p1	(A)9	9	7120	7128	rps16/trnQ-UUG	Intergenic	LSC
17	p2	(AT)4	8	7183	7190	rps16/trnQ-UUG	Intergenic	LSC
18	p1	(T)8	8	7570	7577	trnQ-UUG/psbK	Intergenic	LSC
19	p1	(A)8	8	8094	8101	psbK/psbI	Intergenic	LSC
20	p3	(TAA)4	12	8315	8326	psbI/trnS-GCU	Intergenic	LSC
21	p3	(TAA)4	12	8338	8349	psbI/trnS-GCU	Intergenic	LSC
22	p1	(A)9	9	8524	8532	trnS-GCU/trnS-CGA	Intergenic	LSC
23	p1	(A)17	17	8693	8709	trnS-GCU/trnS-CGA	Intergenic	LSC
24	p1	(T)9	9	9887	9895	trnG-GCC/trnR-UCU	Intergenic	LSC
25	p2	(AT)8	16	10100	10115	trnR-UCU/atpA	Intergenic	LSC
26	p2	(AT)4	8	10203	10210	trnR-UCU/atpA	Intergenic	LSC
27	p3	(TTA)4	12	10375	10386	trnR-UCU/atpA	Intergenic	LSC
28	p2	(AT)4	8	10391	10398	trnR-UCU/atpA	Intergenic	LSC
29	p2	(TA)4	8	10418	10425	trnR-UCU/atpA	Intergenic	LSC
30	p1	(T)8	8	10495	10502	trnR-UCU/atpA	Intergenic	LSC
31	p1	(T)19	19	12214	12232	atpA/atpF	Intergenic	LSC
32	p1	(A)8	8	12688	12695	atpF	Genic	LSC
33	p1	(T)8	8	12882	12889	atpF/atpH	Intergenic	LSC
34	p1	(T)8	8	12981	12988	atpF/atpH	Intergenic	LSC
35	p1	(T)8	8	14115	14122	atpH/atpI	Intergenic	LSC
36	p1	(C)12	12	14297	14308	atpH/atpI	Intergenic	LSC
37	p1	(T)8	8	16204	16211	rps2/rpoC2	Intergenic	LSC
38	p1	(A)8	8	16222	16229	rps2/rpoC2	Intergenic	LSC
39	p1	(T)11	11	18415	18425	rpoC2	Genic	LSC
40	p1	(A)8	8	18558	18565	rpoC2	Genic	LSC
41	p2	(TA)5	10	19784	19793	rpoC2	Genic	LSC
42	p1	(A)8	8	21025	21032	rpoC1	Genic	LSC
43	p1	(A)8	8	22232	22239	rpoC1	Genic	LSC
44	p1	(T)8	8	23287	23294	rpoC1	Genic	LSC
45	p1	(T)8	8	26027	26034	rpoB	Genic	LSC
46	p1	(T)10	10	26131	26140	rpoB	Genic	LSC
47	p1	(T)9	9	26776	26784	rpoB	Genic	LSC
48	p1	(T)8	8	26952	26959	rpoB/trnC-GCA	Intergenic	LSC
49	p1	(T)8	8	27208	27215	rpoB/trnC-GCA	Intergenic	LSC
50	p2	(TA)4	8	27321	27328	rpoB/trnC-GCA	Intergenic	LSC
51	p2	(TA)4	8	27544	27551	rpoB/trnC-GCA	Intergenic	LSC
52	p1	(T)8	8	27587	27594	rpoB/trnC-GCA	Intergenic	LSC
53	p1	(T)8	8	28983	28990	petN/psbM	Intergenic	LSC
54	p2	(AT)4	8	29150	29157	petN/psbM	Intergenic	LSC
55	p2	(TA)4	8	29911	29918	petN/psbM	Intergenic	LSC
56	p3	(AAT)4	12	30564	30575	psbM/trnD-GUC	Intergenic	LSC
57	p1	(T)8	8	30579	30586	psbM/trnD-GUC	Intergenic	LSC
58	p1	(A)10	10	30724	30733	psbM/trnD-GUC	Intergenic	LSC
59	p1	(C)9	9	30933	30941	psbM/trnD-GUC	Intergenic	LSC
60	p1	(A)10	10	31242	31251	psbM/trnD-GUC	Intergenic	LSC
61	p2	(AT)5	10	31750	31759	trnD-GUC/trnY-GUA	Intergenic	LSC
62	p2	(TA)4	8	32534	32541	trnE-UUC/trnT-GGU	Intergenic	LSC
63	p1	(T)10	10	33056	33065	trnT-GGU/psbD	Intergenic	LSC
64	p1	(A)10	10	36608	36617	psbC/trnS-UGA	Intergenic	LSC
65	p2	(GA)4	8	36649	36656	psbC/trnS-UGA	Intergenic	LSC
66	p2	(TA)5	10	36879	36888	trnS-UGA/psbZ	Intergenic	LSC
67	p1	(A)8	8	36934	36941	trnS-UGA/psbZ	Intergenic	LSC
68	p1	(T)8	8	37038	37045	trnS-UGA/psbZ	Intergenic	LSC
69	p4	(ATAA)3	54	37608	37619	psbZ/trnG-UCC	Intergenic	LSC
70	p2	(AT)5	10	37625	37634	psbZ/trnG-UCC	Intergenic	LSC
71	p2	(TA)4	8	37654	37661	psbZ/trnG-UCC	Intergenic	LSC
72	p1	(C)13	13	37887	37899	trnG-UCC/trnfM-CAU	Intergenic	LSC
73	p1	(C)17	17	37942	37958	trnG-UCC/trnfM-CAU	Intergenic	LSC
74	p1	(A)10	10	37959	37968	rps14	Genic	LSC
75	p1	(T)8	8	38490	38497	psaA	Genic	LSC
76	p1	(C)8	8	41417	41424	psaA/ycf3	Intergenic	LSC
77	p1	(T)8	8	43249	43256	ycf3	Genic	LSC
78	p1	(T)8	8	44767	44774	ycf3	Genic	LSC
79	p1	(A)9	9	45730	45738	ycf3	Genic	LSC
80	p1	(A)8	8	45744	45751	ycf3/trnS-GGA	Intergenic	LSC
81	p1	(A)8	8	45994	46001	ycf3/trnS-GGA	Intergenic	LSC
82	p1	(A)17	17	46045	46061	ycf3/trnS-GGA	Intergenic	LSC
83	p1	(T)9	9	46593	46601	ycf3/trnS-GGA	Intergenic	LSC
84	p1	(A)8	8	46605	46612	rps4	Genic	LSC
85	p1	(T)8	8	47330	47337	rps4/trnT-UGU	Intergenic	LSC
86	p2	(TA)4	8	47904	47911	rps4/trnT-UGU	Intergenic	LSC
87	p1	(A)14	14	47956	47969	trnT-UGU/trnL-UAA	Intergenic	LSC
88	p2	(AT)4	8	48714	48721	trnT-UGU/trnL-UAA	Intergenic	LSC
89	p4	(TAAT)4	16	48742	48757	trnT-UGU/trnL-UAA	Intergenic	LSC
90	p1	(T)13	13	48920	48932	trnT-UGU/trnL-UAA	Intergenic	LSC
91	p1	(A)15	15	49034	49048	trnT-UGU/trnL-UAA	Intergenic	LSC
92	p2	(TA)5	10	49117	49126	trnT-UGU/trnL-UAA	Intergenic	LSC
93	p1	(A)8	8	49357	49364	trnL-UAA	tRNA	LSC
94	p1	(T)9	9	49856	49864	trnL-UAA/trnF-GAA	Intergenic	LSC
95	p1	(T)8	43	50119	50126	trnL-UAA/trnF-GAA	Intergenic	LSC
96	p2	(TG)4	8	50146	50153	trnL-UAA/trnF-GAA	Intergenic	LSC
97	p2	(AT)4	8	50154	50161	trnF-GAA/ndhJ	Intergenic	LSC
98	p1	(T)8	8	50722	50729	trnF-GAA/ndhJ	Intergenic	LSC
99	p1	(A)9	9	50752	50760	trnF-GAA/ndhJ	Intergenic	LSC
100	p1	(T)7	7	51093	51099	trnF-GAA/ndhJ	Intergenic	LSC
101	p4	(TTTA)2	8	51102	51109	ndhC/trnV-UAC	Intergenic	LSC
102	p1	(T)8	8	53100	53107	ndhC/trnV-UAC	Intergenic	LSC
103	p2	(TA)5	10	53367	53376	ndhC/trnV-UAC	Intergenic	LSC
104	p2	(TA)5	10	53378	53387	atpB	Genic	LSC
105	p1	(T)10	10	56463	56472	atpB	Genic	LSC
106	p4	(AAAT)3	12	56563	56574	rbcL/accD	Intergenic	LSC
107	p4	(TAAT)3	12	59026	59037	rbcL/accD	Intergenic	LSC
108	p1	(T)9	9	59048	59056	accD/psaI	Intergenic	LSC
109	p1	(T)10	10	61093	61102	accD/psaI	Intergenic	LSC
110	p1	(T)9	9	61108	61116	accD/psaI	Intergenic	LSC
111	p1	(A)9	9	61130	61138	accD/psaI	Intergenic	LSC
112	p2	(TA)4	8	61232	61239	accD/psaI	Intergenic	LSC
113	p1	(A)9	9	61266	61274	psaI	Genic	LSC
114	p1	(T)15	15	61476	61490	psaI/ycf4	Intergenic	LSC
115	p1	(A)8	8	61802	61809	ycf4	Genic	LSC
116	p1	(T)8	8	62486	62493	ycf4/cemA	Intergenic	LSC
117	p1	(T)9	9	62592	62600	cemA	Genic	LSC
118	p2	(TC)5	10	62944	62953	petA	Genic	LSC
119	p2	(AT)4	8	63844	63851	petA	Genic	LSC
120	p1	(A)8	8	64204	64211	petA/psbJ	Intergenic	LSC
121	p1	(G)9	9	65049	65057	petA/psbJ	Intergenic	LSC
122	p1	(T)8	8	65173	65180	psbJ/psbL	Intergenic	LSC
123	p1	(T)12	12	65949	65960	psbE/petL	Intergenic	LSC
124	p1	(T)9	9	66930	66938	psbE/petL	Intergenic	LSC
125	p2	(TA)4	8	67370	67377	psaJ/rpl33	Intergenic	LSC
126	p1	(T)12	12	69161	69172	psaJ/rpl33	Intergenic	LSC
127	p1	(T)9	9	69484	69492	rpl33/rps18	Intergenic	LSC
128	p2	(AT)4	8	69853	69860	rps18	Genic	LSC
129	p1	(A)8	8	70294	70301	rps18	Genic	LSC
130	p1	(T)10	10	70333	70342	rps18/rpl20	Intergenic	LSC
131	p1	(A)17	17	70383	70399	rps12	Genic	LSC
132	p2	(AT)4	8	71824	71831	rps12/clpP	Intergenic	LSC
133	p1	(T)11	11	71876	71886	clpP	Genic	LSC
134	p1	(A)9	9	72478	72486	clpP	Genic	LSC
135	p1	(T)12	12	72562	72573	clpP	Genic	LSC
136	p1	(A)8	8	72756	72763	clpP	Genic	LSC
137	p1	(T)9	9	73269	73277	clpP	Genic	LSC
138	p1	(A)8	8	73365	73372	clpP	Genic	LSC
139	p1	(T)9	9	73579	73587	clpP/psbB	Intergenic	LSC
140	p2	(AT)6	12	74251	74262	petB	Genic	LSC
141	p1	(A)9	9	77477	77485	petB	Genic	LSC
142	p1	(G)8	8	77773	77780	petD	Genic	LSC
143	p1	(A)9	9	79857	79865	petD/rpoA	Intergenic	LSC
144	p1	(A)15	15	80016	80030	rpoA	Genic	LSC
145	p4	(ATGT)3	12	80161	80172	rps11/rpl36	Intergenic	LSC
146	p1	(T)8	21	81590	81597	rps11/rpl36	Intergenic	LSC
147	p1	(T)8	8	81603	81610	infA/rps8	Intergenic	LSC
148	p1	(T)9	9	82214	82222	rpl14	Genic	LSC
149	p1	(T)8	8	83227	83234	rpl14	Genic	LSC
150	p1	(A)11	11	83266	83276	rpl16	Genic	LSC
151	p1	(A)10	10	84049	84058	rpl16	Genic	LSC
152	p1	(A)8	8	84123	84130	rpl16	Genic	LSC
153	p1	(T)8	8	84688	84695	rpl16	Genic	LSC
154	p1	(T)8	8	84794	84801	rps3	Genic	LSC
155	p2	(TA)4	8	85518	85525	rps3	Genic	LSC
156	p1	(T)12	12	85549	85560	rps19	Genic	LSC
157	p1	(T)9	9	86417	86425	rps19	Genic	LSC
158	p1	(T)9	9	86476	86484	rpl2	Genic	IRA
159	p2	(TA)4	8	87062	87069	rpl2	Genic	IRA
160	p3	(TAT)4	12	87254	87265	trnI-CAU/ycf2	Intergenic	IRA
161	p2	(GA)4	8	88686	88693	trnI-CAU/ycf2	Intergenic	IRA
162	p2	(GA)4	8	88698	88705	ycf2	Genic	IRA
163	p2	(GA)4	8	89685	89692	ycf2	Genic	IRA
164	p2	(GA)4	8	91888	91895	ycf2	Genic	IRA
165	p6	(TAGAAG)3	18	94616	94633	ndhB	Genic	IRA
166	p2	(AG)4	8	97371	97378	rps7/trnV-GAC	Intergenic	IRA
167	p1	(T)10	10	102254	102263	rrn16	rRNA	IRA
168	p1	(G)8	8	104301	104308	ycf68/trnA-UGC	Intergenic	IRA
169	p1	(T)9	9	105160	105168	trnA-UGC	tRNA	IRA
170	p1	(A)8	8	106159	106166	trnA-UGC	tRNA	IRA
171	p1	(T)12	12	106480	106491	rrn23	rRNA	IRA
172	p4	(AGGT)3	12	108480	108491	rrn23	rRNA	IRA
173	p2	(CT)4	8	108518	108525	rrn5/trnR-ACG	Intergenic	IRA
174	p1	(T)8	8	110421	110428	trnR-ACG/trnN-GUU	Intergenic	IRA
175	p4	(TTTA)3	12	110668	110679	trnN-GUU/ycf1	Intergenic	IRA
176	p2	(AT)4	8	111325	111332	ycf1	Genic	IRA
177	p1	(A)8	8	112470	112477	ycf1	Genic	SSC
178	p1	(A)8	8	112567	112574	ndhF/rpl32	Intergenic	SSC
179	p1	(A)9	9	114892	114900	ndhF/rpl32	Intergenic	SSC
180	p1	(T)10	10	115597	115606	rpl32	Genic	SSC
181	p1	(T)8	8	116058	116065	rpl32/trnL-UAG	Intergenic	SSC
182	p1	(T)9	9	116159	116167	rpl32/trnL-UAG	Intergenic	SSC
183	p1	(A)9	9	116257	116265	ccsA	Genic	SSC
184	p2	(TA)4	8	118029	118036	ccsA/ndhD	Intergenic	SSC
185	p2	(TA)4	8	118131	118138	ccsA/ndhD	Intergenic	SSC
186	p1	(A)8	8	118261	118268	ndhD	Genic	SSC
187	p1	(A)8	8	118550	118557	ndhD	Genic	SSC
188	p1	(T)8	8	118846	118853	ndhG/ndhI	Intergenic	SSC
189	p1	(T)10	10	121511	121520	ndhI	Genic	SSC
190	p2	(AT)6	12	122338	122349	ndhI/ndhA	Intergenic	SSC
191	p2	(GA)4	8	122457	122464	ndhA	Genic	SSC
192	p1	(A)10	10	123204	123213	ndhA	Genic	SSC
193	p1	(T)15	15	123458	123472	ndhA	Genic	SSC
194	p2	(TA)4	8	123996	124003	ndhA	Genic	SSC
195	p1	(A)8	8	124068	124075	ycf1	Genic	SSC
196	p1	(T)8	8	127590	127597	ycf1	Genic	SSC
197	p1	(T)9	9	127626	127634	ycf1	Genic	SSC
198	p1	(T)8	8	128852	128859	ycf1	Genic	SSC
199	p1	(T)8	8	129091	129098	ycf1	Genic	SSC
200	p1	(T)9	9	129158	129166	ycf1	Genic	SSC
201	p1	(T)8	8	130003	130010	ycf1	Genic	SSC
202	p1	(T)9	9	130470	130478	ycf1	Genic	SSC
203	p1	(T)10	10	130500	130509	ycf1	Genic	SSC
204	p1	(T)8	8	130795	130802	ycf1	Genic	SSC
205	p1	(A)8	8	131198	131205	ycf1	Genic	SSC
206	p1	(T)8	8	131331	131338	ycf1/trnN-GUU	Intergenic	SSC
207	p2	(AT)4	8	132476	132483	trnN-GUU/trnR-ACG	Intergenic	IRB
208	p4	(AATA)3	12	133127	133138	trnR-ACG	tRNA	IRB
209	p1	(A)8	8	133380	133387	rrn23	rRNA	IRB
210	p2	(AG)4	8	135283	135290	rrn23	rRNA	IRB
211	p4	(CTAC)3	12	135315	135326	trnA-UGC	Genic	IRB
212	p1	(A)12	12	137317	137328	trnA-UGC	Genic	IRB
213	p1	(T)8	8	137642	137649	trnI-GAU	Genic	IRB
214	p1	(A)9	9	138640	138648	rrn16	rRNA	IRB
215	p1	(C)8	8	139500	139507	trnV-GAC/rps7	Intergenic	IRB
216	p1	(A)10	10	141545	141554	ndhB	Genic	IRB
217	p2	(CT)4	8	146430	146437	ycf2	Genic	IRB
218	p6	(CTTCTA)3	18	149175	149192	ycf2	Genic	IRB
219	p2	(TC)4	8	151913	151920	ycf2	Genic	IRB
220	p2	(TC)4	8	154116	154123	ycf2	Genic	IRB
221	p2	(TC)4	8	155103	155110	ycf2	Genic	IRB
222	p2	(TC)4	8	155115	155122	rpl2	Genic	IRB
223	p3	(ATA)4	12	156543	156554	rpl2	Genic	IRB
224	p2	(AT)4	8	156738	156745	rpl2	Genic	IRB

## Sheet: PV330083 Rosa spinosissima
SSR nr.	SSR type	SSR	size	start	end	Location	Annotation	Region
1	p1	(A)9	9	185	193	trnH-GUG/psbA	Intergenic	LSC
2	p3	(CAG)4	12	982	993	psbA	Genic	LSC
3	p1	(T)9	9	2258	2266	matK	Genic	LSC
4	p1	(A)9	9	3771	3779	matK/trnK-UUU	Intergenic	LSC
5	p1	(A)14	14	4365	4378	trnK-UUU/rps16	Intergenic	LSC
6	p1	(A)8	8	4807	4814	trnK-UUU/rps16	Intergenic	LSC
7	p2	(TA)4	8	4840	4847	trnK-UUU/rps16	Intergenic	LSC
8	p1	(T)8	8	4941	4948	trnK-UUU/rps16	Intergenic	LSC
9	p2	(TA)4	8	5196	5203	trnK-UUU/rps17	Intergenic	LSC
10	p1	(C)8	8	6197	6204	rps16	Genic	LSC
11	p1	(A)9	9	6205	6213	rps16	Genic	LSC
12	p1	(T)16	16	6487	6502	rps16/trnQ-UUG	Intergenic	LSC
13	p4	(AATA)3	12	6583	6594	rps16/trnQ-UUG	Intergenic	LSC
14	p2	(AG)4	8	6806	6813	rps16/trnQ-UUG	Intergenic	LSC
15	p1	(A)8	8	6986	6993	rps16/trnQ-UUG	Intergenic	LSC
16	p3	(AAT)3	9	6996	7004	rps16/trnQ-UUG	Intergenic	LSC
17	p2	(TA)4	8	7064	7071	rps16/trnQ-UUG	Intergenic	LSC
18	p1	(A)9	9	7098	7106	rps16/trnQ-UUG	Intergenic	LSC
19	p2	(AT)4	8	7161	7168	rps16/trnQ-UUG	Intergenic	LSC
20	p1	(T)8	8	7548	7555	trnQ-UUG/psbK	Intergenic	LSC
21	p1	(A)8	8	8072	8079	psbK/psbI	Intergenic	LSC
22	p3	(TAA)4	12	8313	8324	psbI/trnS-GCU	Intergenic	LSC
23	p1	(A)9	9	8499	8507	trnS-GCU/trnS-CGA	Intergenic	LSC
24	p1	(A)11	11	8668	8678	trnS-GCU/trnS-CGA	Intergenic	LSC
25	p1	(A)9	9	8692	8700	trnS-GCU/trnS-CGA	Intergenic	LSC
26	p1	(T)11	11	9878	9888	trnG-GCC/trnR-UCU	Intergenic	LSC
27	p2	(AT)4	8	10098	10105	trnR-UCU/atpA	Intergenic	LSC
28	p1	(T)8	8	10109	10116	trnR-UCU/atpA	Intergenic	LSC
29	p2	(AT)4	8	10198	10205	trnR-UCU/atpA	Intergenic	LSC
30	p3	(TTA)4	12	10348	10359	trnR-UCU/atpA	Intergenic	LSC
31	p3	(TTA)5	15	10366	10380	trnR-UCU/atpA	Intergenic	LSC
32	p2	(AT)4	8	10385	10392	trnR-UCU/atpA	Intergenic	LSC
33	p2	(TA)4	8	10412	10419	trnR-UCU/atpA	Intergenic	LSC
34	p1	(T)9	9	10488	10496	trnR-UCU/atpA	Intergenic	LSC
35	p1	(T)11	11	12208	12218	atpA/atpF	Intergenic	LSC
36	p1	(A)8	8	12674	12681	atpF	Genic	LSC
37	p1	(T)8	8	12877	12884	atpF/atpH	Intergenic	LSC
38	p1	(T)9	9	12976	12984	atpF/atpH	Intergenic	LSC
39	p2	(TA)4	8	13680	13687	atpH/atpI	Intergenic	LSC
40	p1	(T)8	8	14094	14101	atpH/atpI	Intergenic	LSC
41	p1	(C)11	11	14275	14285	atpH/atpI	Intergenic	LSC
42	p5	(TTCTT)2	10	16148	16157	rps2/rpoC2	Intergenic	LSC
43	p1	(T)7	7	16162	16168	rps2/rpoC2	Intergenic	LSC
44	p1	(A)8	8	16179	16186	rps2/rpoC2	Intergenic	LSC
45	p1	(T)11	11	18372	18382	rpoC2	Genic	LSC
46	p1	(A)8	8	18515	18522	rpoC2	Genic	LSC
47	p2	(TA)5	10	19741	19750	rpoC2	Genic	LSC
48	p1	(A)8	8	20982	20989	rpoC1	Genic	LSC
49	p1	(A)8	8	22189	22196	rpoC1	Genic	LSC
50	p1	(T)8	8	23244	23251	rpoC1	Genic	LSC
51	p1	(T)8	8	25984	25991	rpoB	Genic	LSC
52	p1	(T)10	10	26088	26097	rpoB	Genic	LSC
53	p1	(T)8	8	26733	26740	rpoB/trnC-GCA	Intergenic	LSC
54	p1	(T)8	8	26908	26915	rpoB/trnC-GCA	Intergenic	LSC
55	p1	(T)8	8	27164	27171	rpoB/trnC-GCA	Intergenic	LSC
56	p2	(TA)4	8	27277	27284	rpoB/trnC-GCA	Intergenic	LSC
57	p1	(T)8	8	27543	27550	rpoB/trnC-GCA	Intergenic	LSC
58	p1	(T)8	8	28938	28945	petN/psbM	Intergenic	LSC
59	p2	(AT)4	8	29100	29107	petN/psbM	Intergenic	LSC
60	p2	(TA)4	8	29861	29868	petN/psbM	Intergenic	LSC
61	p3	(AAT)4	12	30515	30526	psbM/trnD-GUC	Intergenic	LSC
62	p1	(T)8	8	30530	30537	psbM/trnD-GUC	Intergenic	LSC
63	p1	(A)14	14	30675	30688	psbM/trnD-GUC	Intergenic	LSC
64	p1	(C)8	8	30884	30891	psbM/trnD-GUC	Intergenic	LSC
65	p1	(A)12	12	31192	31203	psbM/trnD-GUC	Intergenic	LSC
66	p2	(AT)5	10	31702	31711	trnD-GUC/trnY-GUA	Intergenic	LSC
67	p2	(TA)4	8	32486	32493	trnE-UUC/trnT-GGU	Intergenic	LSC
68	p1	(T)12	12	33007	33018	trnT-GGU/psbD	Intergenic	LSC
69	p1	(A)9	9	36561	36569	psbC/trnS-UGA	Intergenic	LSC
70	p2	(GA)4	8	36601	36608	trnS-UGA/psbZ	Intergenic	LSC
71	p2	(TA)5	10	36831	36840	trnS-UGA/psbZ	Intergenic	LSC
72	p1	(A)8	8	36886	36893	trnS-UGA/psbZ	Intergenic	LSC
73	p1	(T)8	8	36990	36997	trnS-UGA/psbZ	Intergenic	LSC
74	p4	(ATAA)3	12	37602	37613	psbZ/trnG-UCC	Intergenic	LSC
75	p2	(AT)5	10	37619	37628	psbZ/trnG-UCC	Intergenic	LSC
76	p2	(TA)4	8	37637	37644	psbZ/trnG-UCC	Intergenic	LSC
77	p1	(C)11	11	37848	37858	trnG-UCC/trnfM-CAU	Intergenic	LSC
78	p1	(A)9	9	37859	37867	trnG-UCC/trnfM-CAU	Intergenic	LSC
79	p1	(T)8	8	38388	38395	rps14	Genic	LSC
80	p1	(C)8	8	41314	41321	psaA	Genic	LSC
81	p1	(T)8	8	43146	43153	psaA/ycf3	Intergenic	LSC
82	p1	(T)8	8	44665	44672	ycf3	Genic	LSC
83	p1	(A)11	11	45628	45638	ycf3	Genic	LSC
84	p1	(A)8	8	45644	45651	ycf3	Genic	LSC
85	p1	(A)8	8	45894	45901	ycf3/trnS-GGA	Intergenic	LSC
86	p1	(A)11	11	45945	45955	ycf3/trnS-GGA	Intergenic	LSC
87	p1	(T)10	10	46487	46496	ycf3/trnS-GGA	Intergenic	LSC
88	p1	(A)8	8	46500	46507	ycf3/trnS-GGA	Intergenic	LSC
89	p1	(T)8	8	47225	47232	rps4	Genic	LSC
90	p2	(TA)4	8	47786	47793	rps4	Genic	LSC
91	p1	(A)11	11	47838	47848	rps4/trnT-UGU	Intergenic	LSC
92	p4	(TAAT)3	12	48634	48645	rps4/trnT-UGU	Intergenic	LSC
93	p1	(T)14	14	48843	48856	trnT-UGU/trnL-UAA	Intergenic	LSC
94	p1	(A)16	16	48958	48973	trnT-UGU/trnL-UAA	Intergenic	LSC
95	p2	(TA)5	10	49042	49051	trnT-UGU/trnL-UAA	Intergenic	LSC
96	p1	(A)8	8	49282	49289	trnT-UGU/trnL-UAA	Intergenic	LSC
97	p1	(T)9	9	49780	49788	trnL-UAA	tRNA	LSC
98	p1	(T)8	8	50043	50050	trnL-UAA/trnF-GAA	Intergenic	LSC
99	p2	(TG)4	8	50070	50077	trnL-UAA/trnF-GAA	Intergenic	LSC
100	p2	(AT)4	8	50078	50085	trnL-UAA/trnF-GAA	Intergenic	LSC
101	p1	(T)8	8	50625	50632	trnF-GAA/ndhJ	Intergenic	LSC
102	p1	(A)9	9	50655	50663	trnF-GAA/ndhJ	Intergenic	LSC
103	p1	(T)7	7	50996	51002	trnF-GAA/ndhJ	Intergenic	LSC
104	p4	(TTTA)2	8	51005	51012	trnF-GAA/ndhJ	Intergenic	LSC
105	p1	(T)8	8	53003	53010	ndhC/trnV-UAC	Intergenic	LSC
106	p2	(TA)5	10	53270	53279	ndhC/trnV-UAC	Intergenic	LSC
107	p2	(TA)5	10	53281	53290	ndhC/trnV-UAC	Intergenic	LSC
108	p1	(T)10	10	56350	56359	atpB	Genic	LSC
109	p4	(AAAT)3	12	56450	56461	atpB/rbcL	Intergenic	LSC
110	p4	(TAAT)3	12	58917	58928	rbcL/accD	Intergenic	LSC
111	p1	(T)8	8	58939	58946	rbcL/accD	Intergenic	LSC
112	p1	(T)10	10	60983	60992	accD/psaI	Intergenic	LSC
113	p1	(A)8	8	61006	61013	accD/psaI	Intergenic	LSC
114	p2	(TA)4	8	61108	61115	accD/psaI	Intergenic	LSC
115	p1	(A)9	9	61142	61150	accD/psaI	Intergenic	LSC
116	p1	(T)17	17	61352	61368	psaI/ycf4	Intergenic	LSC
117	p1	(A)8	8	61680	61687	psaI/ycf4	Intergenic	LSC
118	p1	(T)8	8	62364	62371	ycf4/cemA	Intergenic	LSC
119	p1	(T)9	9	62470	62478	ycf4/cemA	Intergenic	LSC
120	p2	(TC)5	10	62822	62831	cemA	Genic	LSC
121	p2	(AT)4	8	63724	63731	petA	Genic	LSC
122	p1	(A)8	8	64084	64091	petA	Genic	LSC
123	p1	(G)11	11	64930	64940	petA/psbJ	Intergenic	LSC
124	p1	(T)8	8	65056	65063	petA/psbJ	Intergenic	LSC
125	p1	(T)10	10	65832	65841	psbJ/psbL	Intergenic	LSC
126	p1	(T)9	9	66811	66819	psbE/petL	Intergenic	LSC
127	p2	(TA)4	8	67251	67258	psbE/petL	Intergenic	LSC
128	p1	(T)12	12	69014	69025	psaJ/rpl33	Intergenic	LSC
129	p1	(T)9	9	69337	69345	psaJ/rpl33	Intergenic	LSC
130	p2	(AT)4	8	69706	69713	rpl33/rps18	Intergenic	LSC
131	p1	(A)8	8	70146	70153	rps18/rpl20	Intergenic	LSC
132	p1	(T)9	9	70185	70193	rps18/rpl20	Intergenic	LSC
133	p1	(A)15	15	70234	70248	rps18/rpl20	Intergenic	LSC
134	p2	(AT)4	8	71673	71680	rps12/clpP	Intergenic	LSC
135	p1	(T)12	12	71725	72403	clpP	Genic	LSC
136	p1	(T)14	14	72403	72416	clpP	Genic	LSC
137	p1	(A)8	8	72599	72606	clpP	Genic	LSC
138	p1	(T)9	9	73112	73120	clpP	Genic	LSC
139	p1	(A)8	8	73203	73210	clpP	Genic	LSC
140	p1	(T)9	9	73417	73425	clpP	Genic	LSC
141	p2	(AT)6	12	74089	74100	clpP/psbB	Intergenic	LSC
142	p1	(A)9	9	77315	77323	petB	Genic	LSC
143	p1	(G)8	8	77611	77618	petB	Genic	LSC
144	p1	(A)9	9	79695	79703	petD/rpoA	Intergenic	LSC
145	p1	(A)15	15	79854	79868	petD/rpoA	Intergenic	LSC
146	p4	(ATGT)3	12	79991	80002	rpoA	Genic	LSC
147	p1	(T)8	8	81420	81427	rps11/rpl36	Intergenic	LSC
148	p1	(T)8	8	81433	81440	rps11/rpl36	Intergenic	LSC
149	p1	(T)9	9	82044	82052	infA/rps8	Intergenic	LSC
150	p1	(T)8	8	83057	83064	rpl14/rpl16	Intergenic	LSC
151	p1	(A)10	10	83096	83105	rpl14/rpl16	Intergenic	LSC
152	p1	(A)8	8	83878	83885	rpl16	Genic	LSC
153	p1	(A)8	8	83950	83957	rpl16	Genic	LSC
154	p1	(T)8	8	84515	84522	rpl16	Genic	LSC
155	p1	(T)8	8	84621	84628	rpl16/rps3	Intergenic	LSC
156	p2	(TA)4	8	85345	85352	rps3/rpl22	Intergenic	LSC
157	p1	(T)15	15	85376	85390	rps3/rpl22	Intergenic	LSC
158	p1	(T)9	9	86236	86244	rps19	Genic	LSC
159	p1	(T)9	9	86295	86303	rps19/rpl2	Intergenic	IRA
160	p2	(TA)4	8	86881	86888	rpl2	Genic	IRA
161	p3	(TAT)4	12	87073	87084	rpl2	Genic	IRA
162	p2	(GA)4	8	88505	88512	ycf2	Genic	IRA
163	p2	(GA)4	8	88517	88524	ycf2	Genic	IRA
164	p2	(GA)4	8	89504	89511	ycf2	Genic	IRA
165	p1	(A)9	9	91692	91700	ycf2	Genic	IRA
166	p2	(GA)4	8	91713	91720	ycf2	Genic	IRA
167	p6	(TAGAAG)3	18	94441	94458	ycf2	Genic	IRA
168	p2	(AG)4	8	97196	97203	ndhB	Genic	IRA
169	p1	(T)10	10	102067	102076	rps7/trnV-GAC	Intergenic	IRA
170	p1	(G)8	8	104114	104121	rrn16	rRNA	IRA
171	p1	(T)9	9	104973	104981	ycf68/trnA-UGC	Intergenic	IRA
172	p1	(A)8	8	105972	105979	trnA-UGC	tRNA	IRA
173	p1	(T)11	11	106293	106303	trnA-UGC	tRNA	IRA
174	p4	(AGGT)3	12	108292	108303	rrn23	rRNA	IRA
175	p2	(CT)4	8	108330	108337	rrn23	rRNA	IRA
176	p1	(T)8	8	110233	110240	rrn5/trnR-ACG	Intergenic	IRA
177	p4	(TTTA)3	12	110480	110491	trnR-ACG/trnN-GUU	Intergenic	IRA
178	p2	(AT)4	8	111148	111155	ycf1	Genic	IRA
179	p1	(A)8	8	112303	112310	ycf1/ndhF	Intergenic	SSC
180	p1	(A)8	8	112405	112412	ndhF	Genic	SSC
181	p1	(A)12	12	114652	114663	ndhF/rpl32	Intergenic	SSC
182	p1	(A)9	9	114731	114739	ndhF/rpl32	Intergenic	SSC
183	p1	(T)10	10	115451	115460	ndhF/rpl32	Intergenic	SSC
184	p1	(T)8	8	115912	115919	rpl32	Genic	SSC
185	p1	(T)10	10	116013	116022	rpl32/trnL-UAG	Intergenic	SSC
186	p1	(A)9	9	116120	116128	rpl32/trnL-UAG	Intergenic	SSC
187	p2	(TA)4	8	117870	117877	ccsA/ndhD	Intergenic	SSC
188	p2	(TA)4	8	117972	117979	ccsA/ndhD	Intergenic	SSC
189	p1	(A)8	8	118102	118109	ndhD	Genic	SSC
190	p1	(A)8	8	118391	118398	ndhD	Genic	SSC
191	p1	(T)8	8	118687	118694	ndhD	Genic	SSC
192	p1	(T)12	12	121354	121365	ndhG/ndhI	Intergenic	SSC
193	p2	(AT)6	12	122183	122194	ndhI/ndhA	Intergenic	SSC
194	p2	(GA)4	8	122302	122309	ndhA	Genic	SSC
195	p1	(A)12	12	123049	123060	ndhA	Genic	SSC
196	p1	(T)14	14	123298	123311	ndhA	Genic	SSC
197	p2	(TA)4	8	123820	123827	ndhA	Genic	SSC
198	p1	(A)8	8	123892	123899	ndhA	Genic	SSC
199	p1	(T)8	8	127406	127413	ycf1	Genic	SSC
200	p1	(T)9	9	127442	127450	ycf1	Genic	SSC
201	p1	(T)8	8	128668	128675	ycf1	Genic	SSC
202	p1	(T)8	8	128907	128914	ycf1	Genic	SSC
203	p1	(T)9	9	128974	128982	ycf1	Genic	SSC
204	p1	(T)8	8	129819	129826	ycf1	Genic	SSC
205	p1	(T)10	10	130286	130295	ycf1	Genic	SSC
206	p1	(T)10	10	130316	130325	ycf1	Genic	SSC
207	p1	(T)8	8	130611	130618	ycf1	Genic	SSC
208	p1	(A)8	8	131014	131021	ycf1	Genic	SSC
209	p1	(T)8	8	131147	131154	ycf1	Genic	SSC
210	p2	(AT)4	8	132292	132299	ycf1/trnN-GUU	Intergenic	IRB
211	p4	(AATA)3	12	132954	132965	trnN-GUU/trnR-ACG	Intergenic	IRB
212	p1	(A)8	8	133207	133214	trnR-ACG/rrn5	Intergenic	IRB
213	p2	(AG)4	8	135110	135117	rrn23	rRNA	IRB
214	p4	(CTAC)3	12	135142	135153	rrn23	rRNA	IRB
215	p1	(A)11	11	137144	137154	trnA-UGC	Genic	IRB
216	p1	(T)8	8	137468	137475	trnA-UGC	Genic	IRB
217	p1	(A)9	9	138466	138474	trnI-GAU	Genic	IRB
218	p1	(C)8	8	139326	139333	rrn16	rRNA	IRB
219	p1	(A)10	10	141371	141380	trnV-GAC/rps7	Intergenic	IRB
220	p2	(CT)4	8	146244	146251	ndhB	Genic	IRB
221	p6	(CTTCTA)3	18	148989	149006	ycf2	Genic	IRB
222	p2	(TC)4	8	151727	151734	ycf2	Genic	IRB
223	p1	(T)9	9	151747	151755	ycf2	Genic	IRB
224	p2	(TC)4	8	153936	153943	ycf2	Genic	IRB
225	p2	(TC)4	8	154923	154930	ycf2	Genic	IRB
226	p2	(TC)4	8	154935	154942	ycf2	Genic	IRB
227	p3	(ATA)4	12	156363	156374	rpl2	Genic	IRB
228	p2	(AT)4	8	156558	156565	rpl2	Genic	IRB
